# Supplementary material for: Genomic Programming of Human Neonatal Dendritic Cells in Congenital Systemic and In Vitro Cytomegalovirus Infection Reveal Plastic and Robust Immune Pathway Biology Responses
Source: Front Immunol. 2017 Sep 25;8:1146. doi: 10.3389/fimmu.2017.01146 (PMC5622154; doi:10.3389/fimmu.2017.01146)
Supplement: Table S1 — Members of STRING networks. [file Table_1.XLSX]

## Sheet: Members of cIFN6-16h
Member of the IFN cluster (cIFN6-16h) in HCMV infected cord moDCs						Member of the IFN cluster (cIFN6-16h) in HCMV infected adult moDCs
Members at 6h	log2FC	Members at 16h	log2FC			Members at 6h	log2FC	Members at 16h	log2FC
CMPK2	4.72884	CMPK2	4.46683			CMPK2	4.42811	CMPK2	3.95237
DDX58	5.11804	DDX58	4.49041			DDX58	5.56021	DDX58	4.21989
DDX60	4.35031	DDX60	4.72873			DDX60	4.54988	DDX60	4.46656
DHX58	1.98848	DHX58	2.42712			DHX58	2.13801	DDX60L	2.18762
EIF2AK2	1.7649	GBP1	3.76042			EIF2AK2	2.34988	DHX58	2.38548
HERC5	4.54122	HERC5	4.91041			GBP1	2.86204	GBP1	3.20059
HERC6	3.51508	HERC6	4.05612			HERC5	5.18696	HERC5	5.15263
IFI27	3.53679	IFI27	6.17068			HERC6	3.87651	HERC6	4.1544
IFI35	2.4085	IFI35	2.92738			IFI27	3.53413	IFI27	5.93056
IFI44	5.57056	IFI44	5.71852			IFI35	2.56392	IFI35	2.95739
IFI44L	7.16794	IFI44	5.71852			IFI44	4.3571	IFI44	3.90339
IFI6	2.84484	IFI44L	7.74957			IFI44L	6.66814	IFI44L	6.7159
IFIH1	3.69809	IFI6	3.61712			IFI6	2.82446	IFI6	3.27981
IFIT1	7.56125	IFIH1	2.91444			IFIH1	3.54845	IFIH1	1.98684
IFIT2	7.04318	IFIT1	7.3558			IFIT1	6.45486	IFIT1	6.09459
IFIT3	6.30199	IFIT2	6.1463			IFIT2	6.80835	IFIT2	5.83588
IFIT5	4.62527	IFIT3	5.24867			IFIT3	6.05661	IFIT3	5.02375
IFITM1	3.84614	IFIT5	3.84299			IFIT5	3.7966	IFIT5	2.68729
IFITM2	3.17267	IFITM1	6.09789			IFITM1	4.2642	IFITM1	6.01974
IFITM3	3.13548	IFITM2	4.50651			IFITM2	3.03783	IFITM2	4.47934
IRF7	3.37008	IFITM3	4.32784			IFITM3	3.40683	IFITM3	4.76258
ISG15	4.69178	IFNA1	8.0851			IRF7	3.54568	IFNA1	8.5177
MX1	5.28794	IFNA10	1.54055			ISG15	4.79864	IFNA10	2.032
MX2	4.89717	IFNA13	4.24886			ISG20	5.04098	IFNA13	5.05838
OAS2	4.59177	IFNA14	3.39633			MX1	5.38482	IFNA14	4.17477
OAS3	2.4579	IFNA16	3.50524			MX2	4.85558	IFNA16	4.51838
OASL	5.98623	IFNA2	3.57966			OAS2	4.4227	IFNA2	3.66131
RSAD2	7.59636	IFNA5	3.12202			OAS3	2.92248	IFNA4	5.04401
RTP4	3.94761	IFNA7	2.66127			OASL	6.10257	IFNA7	3.59428
SAMD9L	2.30511	IFNA8	4.77283			PARP9	3.20991	IFNA8	5.47015
SP110	3.24107	IRF7	2.76293			RSAD2	6.06812	IRF7	3.1303
STAT1	2.11202	ISG15	5.21878			RTP4	4.11273	ISG15	5.09197
USP18	5.32159	ISG20	6.00127			SAMD9	3.22764	ISG20	5.96466
XAF1	4.11954	MX1	5.00454			SAMD9L	2.85258	MX1	4.90845
		MX2	4.8893			SP110	3.18034	MX2	4.64573
		OAS2	4.6369			STAT1	2.35891	OAS2	3.96356
		OAS3	2.85232			USP18	5.18071	OAS3	3.03139
		OASL	5.78728			XAF1	3.94236	OASL	5.46287
		RSAD2	7.26204					PARP9	1.86085
		RTP4	2.59649					PAX6	2.22674
		SAMD9	2.97699					PLSCR1	3.76185
		SAMD9L	1.98842					RSAD2	5.66766
		SP110	2.16422					RTP4	2.6485
		STAT1	1.89464					SAMD9	2.71096
		TRIM21	1.64283					SAMD9L	2.28042
		USP18	5.07105					SP110	2.04982
		XAF1	3.64946					STAT1	1.70178
								TRIM21	1.45901
								USP18	4.8047
								XAF1	3.32355

## Sheet: Member of chemokine cluster
Member of the Chemokine cluster in HCMV infected cord moDCs						Member of the Chemokine cluster in HCMV infected adult moDCs
Members at 6h	log2FC	Members at 16h	log2FC			Members at 6h	log2FC	Members at 16h	log2FC
CCL2	3.19892	CCL2	2.73864			CCL2	2.48994	CCL2	1.71397
CCL4	3.31611	CCL4	2.48064			CCL4	1.90345	CCL5	4.80013
CCL5	2.23075	CCL5	4.30755			CCL5	2.95963	CCL8	5.92358
CCL8	5.07582	CCL8	5.77146			CCL8	5.43743	CXCL9	6.22995
CXCL9	3.34746	CCL19	1.10181			CXCL9	4.57278	CXCL10	8.17361
CXCL10	8.1321	CXCL9	6.50688			CXCL10	7.75597	CXCL11	9.4343
CXCL11	8.16091	CXCL10	8.77551			CXCL11	7.98734	EPSTI1	2.39402
GBP1	3.1643	CXCL11	10.1209			GBP2	2.7198	GBP2	1.73622
GBP2	2.4318	GBP2	1.53477			GBP4	3.77868	GBP4	4.22405
GBP4	3.42336	GBP4	3.68012			GBP5	3.67937	GBP5	3.37309
GBP5	2.81624	GBP5	2.94006			IDO1	3.99515	IDO1	5.19338
		IDO1	4.95916					TNFSF10	6.2233
		TNFSF10	6.37614

## Sheet: Memebers of Cell cycle network
Members of the Cell cycle network in cord and adult moDCs
Members at 16h_cord	log2FC	Members at 16h_adult	log2FC
ANLN	3.9978	ANLN	3.33035
ARHGAP11A	1.26546	ASPM	2.06226
ASPM	3.19788	ATAD2	1.7508
ATAD2	2.14411	BUB1	2.11915
BUB1	2.54045	BUB1B	2.00175
BUB1B	2.70987	C1ORF112	1.46664
C1ORF112	1.77178	CCNA2	1.58898
CCNA2	2.02978	CCNB1	2.55874
CCNB1	3.02409	CCNE1	1.73077
CCNE1	2.13594	CCNE2	4.20133
CCNE2	4.28624	CDC20	2.43821
CDC20	3.11821	CDC25A	3.01556
CDC25A	3.09889	CDC6	3.76976
CDC6	4.5009	CDC7	3.31721
CDC7	3.30742	CDCA2	1.06087
CDCA2	2.03117	CDCA5	1.86672
CDCA5	2.07334	CDCA7	2.50414
CDCA7	2.81977	CDK1	5.08463
CDK1	4.92142	CDKN3	2.963
CDKN3	3.4521	CENPA	1.78385
CENPA	2.078	CENPE	2.62731
CENPE	2.74675	CENPF	2.09125
CENPF	2.07948	CENPK	3.29284
CENPK	2.82415	CENPM	1.91466
CENPM	1.6055	CENPQ	1.44799
CENPU	1.87492	CENPU	1.44117
CEP55	4.65706	CEP55	4.42707
CHEK1	3.44004	CHEK1	3.21895
DEPDC1	4.15532	DEPDC1	3.76838
DEPDC1B	5.22388	DEPDC1B	5.03204
DIAPH3	1.80643	DIAPH3	1.53441
DLGAP5	4.86011	DLGAP5	4.74757
DSCC1	3.13339	DSCC1	2.73417
DTL	4.48542	DTL	4.70717
E2F7	3.91211	E2F8	1.53985
E2F8	1.61209	FAM83D	3.14953
FAM83D	2.87709	FANCI	2.84522
FANCI	2.74908	FBXO5	1.98588
FBXO5	2.09449	FEN1	2.04942
FEN1	2.09078	GINS2	3.29028
GINS2	3.21517	GINS3	2.9529
GINS3	3.35444	GMNN	1.79497
GMNN	2.20012	HELLS	4.13859
HELLS	3.58922	HJURP	1.29581
HJURP	1.52932	HMGB2	2.49657
HMGB2	2.88587	HMMR	2.02061
HMMR	1.98525	KIAA0101	4.20021
KIAA0101	3.56529	KIF11	2.34961
KIF11	2.88428	KIF15	2.03349
KIF14	1.70258	KIF18A	2.27993
KIF15	2.55447	KIF18B	3.26076
KIF18A	3.48118	KIF23	1.32541
KIF18B	3.4012	KNL1	1.9843
KIF23	1.98046	MAD2L1	3.06116
KNL1	2.46654	MCM10	2.34924
MAD2L1	3.20261	MCM2	1.93421
MCM10	2.99442	MCM4	2.09283
MCM2	2.11379	MCM8	2.05345
MCM4	2.20179	MELK	2.89499
MCM7	1.9859	MKI67	2.94979
MCM8	2.29272	MND1	1.01651
MELK	2.87015	MSH2	1.81785
MKI67	3.2454	MTFR2	2.70359
MND1	1.59187	NCAPG	3.01815
MSH2	1.98753	NDC80	3.45984
MTFR2	2.70807	NUF2	2.617
NCAPG	3.86723	NUSAP1	1.77831
NDC80	3.56182	OIP5	2.82591
NEK2	1.21301	PARPBP	1.43391
NUF2	3.13898	PLK2	2.18386
NUSAP1	2.01288	PLK4	2.06575
OIP5	2.86127	POLE2	2.79285
PARPBP	1.77191	PRC1	2.74984
PBK	1.77559	PRIM1	2.37904
PLK2	1.91715	RAD51	2.54481
PLK4	2.62609	RFC3	1.76135
POLE2	2.74369	RFC5	1.86159
PRC1	3.00674	RRM2	4.88664
PRIM1	2.14964	SGO2	1.8319
RAD51	2.46326	SHCBP1	2.70407
RFC3	2.32329	SMC4	1.75273
RFC5	2.12917	SPC25	1.11497
RRM2	5.25929	STIL	1.98921
SGO2	2.58922	TIPIN	2.33207
SHCBP1	3.53467	TOP2A	2.88874
SMC4	2.14634	TPX2	2.27958
SPC25	1.87593	TRIP13	2.22696
STIL	2.51047	TTK	2.26684
TIPIN	2.44801	TYMS	4.26288
TK1	2.41001	UBE2T	3.67696
TOP2A	2.86115	WDHD1	1.91326
TPX2	2.37932	WEE1	2.51225
TRIP13	2.66468	ZWINT	3.65115
TTK	2.70641
TYMS	4.46661
UBE2T	3.55363
WDHD1	2.43545
ZWINT	2.8292

## Sheet: Members - Fatty acid metabolism
Members of the Cell cycle network in cord and adult moDCs
Members at 16h_cord	log2FC	Members at 16h_adult	log2FC
ELOVL6	2.96	FGF7	3.09
ELOVL7	5.93	FGFR3	14.1
PTGS2	21.47	ELOVL6	2.58
		ELOVL7	6.62
