# Supplementary material for: Genomic Programming of Human Neonatal Dendritic Cells in Congenital Systemic and In Vitro Cytomegalovirus Infection Reveal Plastic and Robust Immune Pathway Biology Responses
Source: Front Immunol. 2017 Sep 25;8:1146. doi: 10.3389/fimmu.2017.01146 (PMC5622154; doi:10.3389/fimmu.2017.01146)
Supplement: Table S2 — Cell marker lists. [file Table_2.XLSX]

## Sheet: cell marker lists
Monocyte	Neutrophil	DC	B cell	T cell	NK/NCT
ACOX2	FRAT1	ADAM12	ABCB4	AAK1	AKR1C3
ADAM15	TSPAN2	AKT1S1	ACBD3	ACTN1	ASCL2
ANG	DHRS9	ALOX15	ACTA2	ACVR2B	B3GAT1
ANKRD33	TOPORS	ARHGAP22	ADAM19	ADA	BZRAP1
ANKRD50	MRVI1	C10orf10	ADAM28	ADRB2	CCL3
ANXA2	ST6GALNAC2	C17orf58	ADK	ANK3	CD160
ANXA2P1	CEACAM3	C1QC	ADRBK2	ANXA1	CD244
ANXA2P3	RNF24	CBR3	AFF3	APBA2	CD247
AP1S2	PADI2	CD1A	AIM2	APOE	CHST12
APLP2	LRG1	CD1E	ALG5	AQP3	CLIC3
ARSD	RFFL	CFB	ALOX5	ASB2	COLQ
ASB13	CLC	CLIC2	AMFR	ASPM	CX3CR1
ASGR1	AMICA1	CNOT10	AMPD1	ATAD2	FASLG
ASGR2	LRRK2	CRLF2	ANXA4	ATP1A1	FEZ1
ATP13A3	CCR3	CXCL11	APOBEC3B	AURKA	FGFBP2
BATF3	TMEM71	F13A1	ARHGAP10	AXIN2	GK5
C1orf54	CSF3R	FSCN1	ARHGAP17	BAG3	GNGT2
C3	GLT1D1	GPX3	ARHGAP24	BCL11B	GZMB
CACNA2D3	CMTM2	GRSF1	ARHGEF3	BUB1B	HOPX
CACNA2D4	CTBS	H6PD	ATP5B	CAMK4	IGFBP7
CALML4	ASPRV1	HESX1	ATP6V0A1	CCNA2	IL12RB2
CASP1	ZNF746	HMG20B	BACE2	CCNB1	IVNS1ABP
CCDC88A	MOSPD2	HTR2B	BACH2	CCNB2	KIR2DL1
CCL24	PHOSPHO1	IFI6	BANK1	CCND2	KIR2DL3
CD14	DDIT3	IFIH1	BCAS4	CCR4	KIR2DL4
CD163	SPNS3	IFIT1	BCL11A	CCR5	KIR2DS1
CD300C	TMEM154	LILRA4	BCL7A	CD2	KIR2DS5
CD300LB	EVI2B	MAPKAPK2	ABCB5	CD248	KIR3DL1
CD33	F2RL1	MMP12	ACBD4	CD27	KIR3DL2
CD68	DENND3	MX1	ADK	CD28	KIR3DL3
CD93	XPO6	N4BP2L1	AFF4	CD3D	KIR3DL3
CDK5RAP2	UBR2	NAGPA	ALG6	CD3E	KLRC3
CEBPA	FRAT2	NFXL1	AMFR	CD3G	KLRD1
CECR1	FPR1	NUB1	AMPD2	CD4	KLRF1
CLDN23	FPR2	PON2	ANXA5	CD40LG	LAIR2
CLEC3B	CCNDBP1	PVRL2	APOBEC3B	CD44	LDB2
CLEC5A	DAPK2	QPRT	ARHGEF4	CD5	LIM2
CLEC6A	ALOX5AP	RUFY3	ATP5B	CD6	LIPA
COMMD9	LYSMD2	SLC27A3	ATP6V0A2	CD69	MGC24103
CPNE8	AHCTF1	SLC47A1	BCL11A	CD7	MYOM2
CRTAP	PLEKHG3	SPRED2	BCL7A	CD8A	NCAM1
CSF1R	CLEC4E	TBC1D13	ABCB6	CD8B	NCR1
CSF3	AMPD2	TRAFD1	ACBD5	CDC14A	NMUR1
CST3	ARFIP1	UGCG	ADK	CDC25A	OSBPL5
CTSD	SULT1B1		AMFR	CDC25B	PDGFD
CXCL10	GNAI3		AMPD3	CDCA2	PDGFRB
CXCL3	FFAR2		ANXA6	CDCA5	PDZD4
CXCL5	UBN1		APOBEC3B	CDR2	PLEKHF1
CYP1B1	HIST1H1C		ARHGEF5	CHN1	PRSS23
CYP2S1	HAL		ATP5B	CISH	PTGDR
DAGLA	ANXA3		BCL11A	CMTM8	PTGDS
DHRS4L2	ICAM3		BCL7A	CRIP2	RNF165
DNAJC5B	IFRD1		ABCB7	CST7	RUNX3
DPYD	IGF1R		ACBD6	CTLA4	SH2D1B
DPYSL2	IMPA2		ADK	CXCR3	SPON2
DUSP3	B3GNT8		ALG8	CXCR6	TGFBR1
EMILIN2	ARG1		AMFR	DEPDC1	TKTL1
EMP1	MXD1		ANXA7	DGKA	YPEL1
EPB41L3	MAK		APOBEC3B	DHX33	ZBTB16
EREG	CD46		ARHGEF6	DKK3
ERICH1	NFE2		ATP5B	DNAJB1
EXT1	NINJ2		ATP6V0A4	DOCK9
FAM105A	ORM1		BCL11A	DPP4
FAM20C	OTX1		BCL7A	DUSP16
FBN2	RRM2B		ABCB8	DUSP2
FCN1	C1RL		ACBD7	DUSP4
FLJ46906	FAM53C		ADK	EDAR
FLVCR2	SLC25A37		ALG9	EGLN3
FN1	FAM8A1		AMFR	EPHX2
FOLR2	P2RY13		ANXA8	FBLN5
FOSB	POLB		APOBEC3B	FBLN7
FPR3	UBE2R2		ARHGEF7	FBXL16
FUCA1	PIGX		ATP5B	FCGBP
FXYD6	XKR8		BCL11A	FHIT
FZD1	RBM23		BCL7A	FLT3LG
FZD2	TMEM140		ABCB9	FYB
GAS7	PKN2		ADK	FYN
GJB2	PANX2		AMFR	GABARAPL1
GLIS3	CASS4		ANXA9	GAL3ST4
GNA15	SLC45A4		APOBEC3B	GALT
GPBAR1	PTEN		ATP5B	GATA3
GPR124	TMCC3		BCL11A	GBP1
GPR35	TBC1D14		BCL7A	GBP2
GPR84	ARRDC3		ABCB10	GFI1
H2AFY	RAF1		ADK	GIMAP2
HAS1	RALB		ALG11	GIMAP4
HBEGF	CACNG6		AMFR	GPATCH4
HEXB	RGS2		ANXA10	GPR15
HK3	RNASEL		APOBEC3B	GZMK
HNMT	PPCDC		ARHGEF9	H2AFX
HOMER3	PROK2		ATP5B	HDGFRP3
HS3ST3B1	SEC14L1		BCL11A	HKDC1
HTRA1	MAP2K4		BCL7A	HMMR
IER3	DPEP2		ABCB11	HOXB2
IFI30	MMP25		ADK	HPCAL4
IL15	RGS18		ALG12	HSPA1L
IL19	SMAP2		ALOX12	ICOS
IL1A	RMND5A		AMFR	ID2
IL24	ST3GAL4		ANXA11	IFITM1
IL6	NADK		APOBEC3B	IL17A
INHBA	MPPE1		ARHGEF10	IL17F
IRAK2	SLC19A1		ATP5B	IL18R1
IRAK3	SLC22A4		BCL11A	IL22
ITGB3	SLPI		BCL7A	IL2RA
KCTD12	BMX		ADK	IL6ST
KIAA1598	SRPK2		ALG13	IL7R
KLF10	STX3		AMFR	IL9
KLF11	TLE3		APOBEC3B	INPP4A
KLF4	TST		ARHGEF11	INPP4B
LGALS2	UBE2B		ATP5B	ITGA4
LILRB1	TSEN34		BCL11A	ITGA6
LOC284837	PPP1R3B		BCL7A	ITK
LRP1	ZCCHC6		ADK	ITM2A
MAFB	STEAP4		ALG14	ITPKB
MAN2B1	TREML2		AMFR	KIF14
MARCO	BTNL8		ANXA13	KLHL23
MMP1	CEP63		APOBEC3B	KLRG1
MMP14	ABTB1		ARHGEF12	KLRK1
MMP19	B9D2		ATP5B	LAG3
MS4A14	EEPD1		BCL11A	LAT
MS4A6A	SH3BP5L		BCL7A	LCK
MS4A7	NDEL1		ADK	LCP2
MTF1	CAMP		ALOX15	LDHA
MTMR11	HIST1H2AC		AMFR	LDLRAP1
NETO2	HIST1H2BC		APOBEC3B	LEF1
NFE2L3	YPEL3		ATP5B	LEPROTL1
NLRP3	CASP5		BCL11A	LIF
NPC1	ROPN1L		BCL7A	LPIN2
NRG1	STK40		ADK	LRIG1
NRIP3	KREMEN1		AMFR	LTA
OAF	TAGLN2		APOBEC3B	LTBP4
OLFM1	KBTBD7		ATP5B	LYAR
P2RX7	CASP8		BCL11A	MAL
PFKFB3	ZDHHC18		BCL7A	MAN1C1
PHACTR1	HSDL2		ADK	MAPKAPK5
PID1	DGAT2		AMFR	MAST4
PLA2G7	EMR3		APOBEC3B	MATN2
PLAUR	CAT		ARHGEF15	MELK
PLD1	SSH2		ATP5B	MEN1
PLD3	RNASET2		BCL11A	MEOX1
PLXNB2	SIGLEC5		BCL7A	MKI67
PNPLA8	TNFRSF10C		ADK	MLLT3
PPBP	LIN7A		AMFR	MPP7
PPIF	VNN2		APOBEC3B	NDFIP2
PRAM1	MGAM			NDNL2
PRR16	ATG16L2			NELL2
PTX3	MIDN			NGFRAP1
RBP7	CCDC126			NPDC1
RIN1	USP10			NPTXR
RIN2	NLRP12			NR4A2
RNASE4	MYADM			NUF2
RNF213	REPS2			OPTN
RPS6KA4	ITM2B			PAICS
RRAS	PIGB			PCSK5
RTN1	LITAF			PCYT2
SAMD4A	GMFG			PDE4D
SASH1	AATK			PDE9A
SAT2	RASSF2			PI16
SCARB2	OSBPL2			PIK3IP1
SCPEP1	P2RY14			PIK3R1
SERPINB2	USP15			PLXDC1
SERPINB8	PPP4R1			PRKCA
SERPINB9	SLC12A6			PRKCI
SIGLEC7	DGCR2			PRKCQ
SLC24A4				PRR11
SLC27A1				PTGER2
SLC28A3				PTPRC
SLC29A3				PXN
SLC2A9				RARRES3
SLC31A1				RASGRP1
SLC36A4				RBMS1
SLC37A2				RGS10
SLC3A2				RORA
SLC46A2				RRM1
SLC7A7				RTKN2
SLITRK4				RUNX2
SMARCD3				S100A10
SMPDL3A				S100A8
SNX9				S100B
SRC				SATB1
STAB1				SELP
TBC1D2				SELPLG
TBC1D8				SH2D1A
TCIRG1				SHFM1
TCN2				SLC35D2
TDRD9				SLC39A8
TFPI2				SNPH
TGFBI				SOCS3
THBS1				SPOCK2
TLR2				STAMBPL1
TLR4				STAT4
TMEM176A				SYNE2
TMEM205				SYT1
TMEM51				TACC3
TNFSF13				TARP
TNFSF15				TCEA3
TNIP3				TCF7
TPP1				TIAM1
TPPP3				TNFAIP3
TRPV4				TNFRSF25
TTYH3				TNFRSF4
VCAN				TNFSF8
VENTX				TNIK
VMO1				TOB1
ZDHHC1				TOP2A
ZDHHC7				TPX2
ZFHX3				TRAT1
ZFYVE16				TRIM59
ZNF385A				TSHZ2
ZNF503				TSPAN18
ZNF703				TXK
				UBE2C
				UBE2S
				UBE2T
				UPP1
				VIPR1
				VSIG1
				WNT10B
				WNT7A
				WWP1
				YME1L1
				ZAP70
				ZBED2
				ZNRF1
				ZWINT
