# Supplementary material for: Genomic Programming of Human Neonatal Dendritic Cells in Congenital Systemic and In Vitro Cytomegalovirus Infection Reveal Plastic and Robust Immune Pathway Biology Responses
Source: Front Immunol. 2017 Sep 25;8:1146. doi: 10.3389/fimmu.2017.01146 (PMC5622154; doi:10.3389/fimmu.2017.01146)
Supplement: Table S3 — GPCR SMARTpool RNAi screen. [file Table_3.XLSX]

## Sheet: Ranked GPCRs
Symbol	Av..slope.CMV1.2	Av..slope.CMV3.4	Av..slope.CMV5.6	pvalue	Percentage of false positives (pfp value)
RGS16	0.05	0.05	0.07	8.74126e-06	0.001
SCTR	0.18	0.07	0.14	8.04196e-05	0.00766667		Rank-product analysis of GPCR SMARTpools screen
PTAFR	0.12	0.11	0.22	0.00015035	0.0086
GPR84	0.16	0.11	0.15	0.000106643	0.00871429
GPR85	0.11	0.21	0.21	0.000351399	0.0154615
NMUR2	0.13	0.18	0.23	0.000433566	0.0177143
FZD10	0.16	0.16	0.23	0.000484266	0.0184667
RDS	0.19	0.19	0.2	0.000566434	0.02025
CCL17	0.19	0.21	0.19	0.000675699	0.0214722
SORT1	0.17	0.15	0.24	0.000646853	0.0217647
GPR146	0.26	0.18	0.21	0.00130769	0.0393684
OR5V1	0.23	0.21	0.23	0.00219493	0.0597857
LGR8	0.27	0.21	0.23	0.00339336	0.0882273
OXGR1	0.27	0.2	0.27	0.00401748	0.09192
GHRHR	0.15	0.25	0.35	0.00439248	0.0966346
TSHR	0.26	0.22	0.27	0.00568619	0.104919
RGS20	0.22	0.22	0.31	0.00554196	0.113214
VN1R3	0.24	0.25	0.28	0.0065236	0.116609
GPR32	0.21	0.24	0.34	0.00760664	0.131848
NTSR2	0.24	0.27	0.28	0.00855944	0.144
OPN1SW	0.29	0.26	0.24	0.00908392	0.148457
GPR19	0.27	0.27	0.25	0.0093479	0.148528
GPR30	0.26	0.24	0.33	0.0108951	0.168432
HTR1A	0.28	0.26	0.28	0.0115586	0.169526
GPR81	0.28	0.26	0.29	0.0128094	0.178707
FLJ31393	0.32	0.21	0.35	0.0135778	0.180616
NPY5R	0.25	0.27	0.32	0.0127631	0.182512
GPR39	0.33	0.26	0.27	0.0134143	0.18269
P2RY10	0.25	0.26	0.35	0.0145455	0.184889
GPR147	0.28	0.25	0.35	0.0169108	0.197408
GPR82	0.34	0.21	0.36	0.0167133	0.199167
BLR1	0.56	0.21	0.23	0.0164589	0.200309
GPR101	0.36	0.24	0.32	0.0175105	0.20032
FZD8	0.34	0.33	0.24	0.0187115	0.209863
EDG7	0.3	0.29	0.33	0.0236171	0.259788
RGS5	0.39	0.28	0.29	0.026083	0.26642
RASD1	0.31	0.33	0.31	0.0258077	0.2684
CELSR2	0.29	0.3	0.34	0.0253986	0.269037
PTGDR	0.28	0.31	0.34	0.0249476	0.269245
VN1R4	0.29	0.34	0.32	0.0280096	0.281079
CCL2	0.29	0.32	0.35	0.0308287	0.304034
P2RY2	0.32	0.26	0.39	0.0315358	0.305737
PTHR1	0.31	0.32	0.35	0.0336731	0.315754
HTR3A	0.36	0.19	0.51	0.0335245	0.3196
HTR4	0.32	0.33	0.35	0.037542	0.346355
SSTR3	0.32	0.3	0.41	0.0463767	0.421071
GPR157	0.45	0.32	0.31	0.0476451	0.425828
GRPR	0.42	0.28	0.36	0.0486171	0.427831
TAS2R40	1.8	1.88	1.69	0	1
ADORA1	1.78	1.74	1.7	0	1.00175
XPR1	1.42	1.31	1.27	1.04895e-05	1.00351
MC2R	1.46	1.35	1.13	1.57343e-05	1.00527
VN1R2	1.45	1.25	1.24	2.62238e-05	1.00704
TAS2R14	1.49	1.32	1.08	3.4965e-05	1.00881
TAS2R13	1.37	1.21	1.1	0.000128497	1.01059
GRM5	1.29	1.3	1.08	0.000162587	1.01237
OPN5	1.17	1.06	1.1	0.000659091	1.01409
AGTR2	1.18	1.02	1.12	0.000685315	1.01588
MLNR	1.3	0.96	1.18	0.00033042	1.01768
OR1C1	1.2	1.29	1.01	0.000562937	1.01949
GPR	1.26	1.09	1.04	0.000996503	1.0213
TAS1R1	1.16	1.18	1.04	0.00103322	1.0231
GCGR	1.03	1.13	1.14	0.000585664	1.02492
MC1R	1.21	1.06	1.02	0.00147378	1.02673
FPR1	1.13	1.06	1.06	0.0017972	1.02856
CXCR3	1.72	0.93	1.07	0.000429196	1.03036
MAS1L	1.16	1.02	1.03	0.00272028	1.03218
CXCL1	1.07	0.99	1.09	0.00248339	1.03399
ADRA1B	1.1	0.96	1.06	0.0042972	1.03572
GNG7	1.05	1	1.06	0.00437238	1.03759
GPR74	0.97	1.04	1.09	0.00284003	1.03945
ADORA2B	1.1	1	1	0.00511539	1.04134
OR52A1	1.11	1.11	0.93	0.00375699	1.0432
GPR113	1.01	0.91	1.23	0.00212413	1.04672
TACR2	1.06	1.14	0.89	0.0046722	1.05051
GPR52	1.19	0.85	1.08	0.00376748	1.05243
TAS2R1	1.08	1.05	0.9	0.00685839	1.0543
GNG11	0.95	0.94	1.09	0.00615035	1.05792
SSTR2	1.26	1.12	0.8	0.00324039	1.06162
GPR8	1.29	0.84	0.99	0.00579021	1.06354
GNRHR2	1.18	0.84	1	0.00854021	1.06532
MRGPRX1	1.07	0.95	0.88	0.0138706	1.06716
CCRL1	1.04	0.85	1	0.0154309	1.06872
LPHN3	0.99	0.93	0.92	0.0196958	1.07053
GPR42	0.85	1.24	0.97	0.00646154	1.0725
ADRA2C	1.11	0.82	0.98	0.0148671	1.07437
OR51B4	1.13	0.88	0.87	0.0166119	1.07639
GPSM2	1.07	0.84	0.97	0.0181556	1.07837
AGTR1	1.08	0.85	0.94	0.0186713	1.0804
GPR44	1.03	0.84	0.98	0.0195332	1.0823
GPR73	1	0.93	0.87	0.0221486	1.08429
IL8RB	0.87	0.92	1.07	0.0148601	1.08623
ADCYAP1R1	0.86	0.98	0.99	0.0181416	1.08815
CXCL2	0.89	0.88	1.05	0.0191661	1.08998
GPR126	1	0.9	0.88	0.0257378	1.09206
MASS1	0.96	0.93	0.88	0.0259344	1.09413
ADRA1D	0.97	0.86	0.96	0.0254633	1.09622
GPR12	1.51	0.75	0.91	0.00493532	1.09659
OR10J1	1.1	0.93	0.78	0.0231766	1.09864
TAAR8	0.95	0.92	0.83	0.036	1.10057
OR1D5	1.15	0.94	0.76	0.0191434	1.10247
HTR1E	0.91	1	0.81	0.0291399	1.10458
OR51E2	0.87	1.02	0.82	0.0272421	1.10659
OR2H1	0.91	0.91	0.86	0.0405909	1.1083
GPR45	0.92	0.86	0.88	0.0417535	1.11038
CMKLR1	0.99	0.8	0.91	0.0386705	1.1121
GNAI1	0.87	0.83	0.98	0.0385411	1.11406
OR6A2	1	0.92	0.78	0.037611	1.11594
ADRA2A	0.95	0.81	0.89	0.0463479	1.11765
GPBAR1	1.01	0.8	0.84	0.0426573	1.11977
RGS7	0.93	0.91	0.8	0.0483549	1.12153
ADORA2A	0.99	0.75	0.95	0.0403733	1.12334
CELSR3	0.85	0.95	0.8	0.0466329	1.12908
LGR5	0.92	0.94	0.77	0.0468619	1.13081
LANCL1	0.99	0.73	0.95	0.0450804	1.13164
LPHN1	0.72	0.99	1.08	0.0170778	1.14382
GNG5	0.59	1.1	0.94	0.0366224	1.22546

## Sheet: Top hits, CellV, ViralRepl
Symbol	Av..slope.CMV1.2	Av..slope.CMV3.4	Av..slope.CMV5.6	pvalue	Percentage of false positives (pfp value)	Median neg-norm virus replication	Median neg-norm Cell Viability
RGS16	0.05	0.05	0.07	8.74126e-06	0.001	0.0768496	1.22471		GPCR Top hits with Median nomalized virus repliation and cell viability, assessed in original GPCR SMARTpool screen
SCTR	0.18	0.07	0.14	8.04196e-05	0.00766667	0.162814	0.976746		Normalization was done against negative controls
PTAFR	0.12	0.11	0.22	0.00015035	0.0086	0.201051	1.42171
GPR84	0.16	0.11	0.15	0.000106643	0.00871429	0.230533	1.03807
GPR85	0.11	0.21	0.21	0.000351399	0.0154615	0.258316	0.958465
NMUR2	0.13	0.18	0.23	0.000433566	0.0177143	0.270918	1.07232
FZD10	0.16	0.16	0.23	0.000484266	0.0184667	0.241871	1.36553
RDS	0.19	0.19	0.2	0.000566434	0.02025	0.293439	0.6805
CCL17	0.19	0.21	0.19	0.000675699	0.0214722	0.286042	1.08551
SORT1	0.17	0.15	0.24	0.000646853	0.0217647	0.264864	0.907258
GPR146	0.26	0.18	0.21	0.00130769	0.0393684	0.345123	1.34502

## Sheet: CellV, ViralRepl-deconvoluted
Target	Treatment siRNA(s)	Median neg-norm GDS virus replication	Median neg-norm GDS Cell Viability	MAD neg-norm GDS virus replication	MAD neg-norm GDS Cell Viability	siRNA sample
RGS16	1	0.206816	1.10965	0.0270289	0.0167908	s001 RGS16		GPCR Top hits with Median nomalized virus repliation and cell viability, assessedwith deconvoluted siRNAs
	2	0.384583	0.92407	0.0457477	0.0314017	s002 RGS16		Normalization was done against negative controls
	3	0.0212594	1.00325	0.00608517	0.0968994	s003 RGS16
	4	0.93937	0.929232	0.0465944	0.0599332	s004 RGS16
SCTR	1	0.726399	1.01032	0.0443885	0.0278829	s005 SCTR
	2	0.172093	1.06238	0.022966	0.0154586	s006 SCTR
	3	0.10229	0.81652	0.0080912	0.021301	s007 SCTR
	4	0.992355	1.03205	0.231646	0.0129011	s008 SCTR
PTAFR	1	0.547408	1.03156	0.0384396	0.0486051	s009 PTAFR
	2	1.12162	0.934617	0.078386	0.024259	s010 PTAFR
	3	0.265237	0.969804	0.00832345	0.0510767	s011 PTAFR
	4	0.034848	1.24349	0.0150379	0.0408312	s012 PTAFR
GPR84	1	0.464127	0.914175	0.0348369	0.059911	s013 GPR84
	2	0.0759319	0.81738	0.0124895	0.03316	s014 GPR84
	3	0.356605	0.985395	0.042095	0.0385136	s015 GPR84
	4	0.0509661	0.615438	0.00540844	0.00332987	s016 GPR84
GPR85	1	0.151423	0.995698	0.0381538	0.0279365	s029 GPR85
	2	0.263304	0.580907	0.0393288	0.0261645	s030 GPR85
	3	0.891875	0.930738	0.119847	0.058804	s031 GPR85
	4	0.199394	1.10647	0.0318376	0.212921	s032 GPR85
NMUR2	1	0.415736	0.746182	0.0461089	0.0379242	s021 NMUR2
	2	0.794178	0.911282	0.0804078	0.0263734	s022 NMUR2
	3	0.888354	0.826348	0.0762111	0.0651171	s023 NMUR2
	4	0.113332	0.706832	0.0175422	0.0475806	s024 NMUR2
FZD10	1	0.0816765	0.912802	0.0228094	0.0759856	s017 FZD10
	2	0.29987	0.993332	0.0625467	0.104681	s018 FZD10
	3	0.809443	1.0147	0.0255515	0.017237	s019 FZD10
	4	1.0041	1.01205	0.0971712	0.0231605	s020 FZD10
RDS	1	0.307777	0.590483	0.0414663	0.0447015	s037 RDS
	2	0.106935	0.64451	0.0407401	0.0235257	s038 RDS
	3	0.822555	0.807235	0.0508735	0.0213166	s039 RDS
	5	0.77497	0.890001	0.0467563	0.0478094	s040 RDS
CCL17	1	0.265517	0.971467	0.0318649	0.0203301	s033 CCL17
	2	0.162364	0.805204	0.0339323	0.0491324	s034 CCL17
	3	0.301636	0.787911	0.0251347	0.0713029	s035 CCL17
	4	1.00398	1.04324	0.0362604	0.0438513	s036 CCL17
SORT1	1	0.558145	0.844086	0.0751326	0.087421	s025 SORT1
	2	0.190486	0.785545	0.0146841	0.0334404	s026 SORT1
	3	0.317972	0.912884	0.0270889	0.0301924	s027 SORT1
	4	0.0808655	0.551891	0.0134059	0.0424833	s028 SORT1
GPR146	1	0.26418	0.779522	0.138803	0.148605	s045 GPR146
	2	0.704946	0.791783	0.0838772	0.0525489	s046 GPR146
	3	0.613493	0.965154	0.0385832	0.023151	s047 GPR146
	4	0.0679446	0.900377	0.0217087	0.0414326	s048 GPR146
