# Supplementary material for: Genomic Programming of Human Neonatal Dendritic Cells in Congenital Systemic and In Vitro Cytomegalovirus Infection Reveal Plastic and Robust Immune Pathway Biology Responses
Source: Front Immunol. 2017 Sep 25;8:1146. doi: 10.3389/fimmu.2017.01146 (PMC5622154; doi:10.3389/fimmu.2017.01146)
Supplement: Table S4 — DEGs between cord and adult DCs. [file Table_4.XLSX]

## Sheet: Mock.Adults_Cord
mock adults-cord	logFC	AveExpr	t	P.Value	adj.P.Val	B
EREG	3.25366	8.25048	4.41721	0.000588006	0.0454557	-0.114055
TMTC1	2.73625	7.34257	5.66857	5.84546e-05	0.0136074	2.08889
TOX	2.14473	5.12996	5.138	0.000151795	0.0220728	1.18113
SOBP	2.11047	9.55563	4.30637	0.000727938	0.0454557	-0.318531
KIF21A	2.07413	6.11342	5.66848	5.84637e-05	0.0136074	2.08875
EMP1	1.87815	6.43882	5.57863	6.85333e-05	0.0141788	1.93799
CST7	1.84616	9.10807	4.95149	0.000214189	0.026588	0.852362
RSAD2	1.83547	11.9987	4.2669	0.000785678	0.0454557	-0.391642
PPP2R2B	1.73942	6.97649	4.57873	0.000431797	0.0402003	0.181658
SH3BP4	1.67552	7.65927	4.32153	0.000706948	0.0454557	-0.290506
FAIM2	1.60261	7.60223	4.28368	0.000760584	0.0454557	-0.360552
DCBLD1	1.48087	8.12405	6.33496	1.86238e-05	0.00866937	3.16771
SLC7A11	1.45081	11.6681	5.1989	0.000135788	0.0220728	1.28741
L3MBTL4	1.40271	6.6801	4.77414	0.000298373	0.0347232	0.535416
ZNRF3	1.11792	6.24377	4.34998	0.000669202	0.0454557	-0.237948
MME	-1.00147	4.93174	-4.27395	0.000775025	0.0454557	-0.378566
C1RL	-1.24273	6.88258	-4.23054	0.000843019	0.0454557	-0.459109
P2RY13	-1.35696	5.02528	-5.04726	0.000179378	0.0238573	1.02178
IL21R	-1.4411	9.02331	-4.2401	0.00082753	0.0454557	-0.441349
HPGDS	-1.4742	8.74746	-7.3318	3.76933e-06	0.0023395	4.65078
ANKRD55	-1.55377	6.74102	-5.67397	5.79007e-05	0.0136074	2.09792
LYSMD2	-1.78592	9.11339	-4.58098	0.000429957	0.0402003	0.185747
SLC40A1	-1.81714	8.4083	-4.25743	0.000800215	0.0454557	-0.409202
ZNF827	-1.83081	7.21887	-4.2991	0.000738243	0.0454557	-0.331995
DKK2	-1.91051	4.75819	-5.12977	0.000154106	0.0220728	1.16671
LYPD3	-1.98057	8.93915	-4.22433	0.00085323	0.0454557	-0.470639
HOPX	-2.11771	7.15679	-4.37732	0.000634871	0.0454557	-0.187504
ZBED6CL	-2.14968	8.89814	-4.38735	0.000622737	0.0454557	-0.169022
CLIC6	-2.30927	7.36481	-4.61517	0.000402906	0.0402003	0.247962
PLA2G5	-2.39397	6.14629	-4.62223	0.000397543	0.0402003	0.260789
LAMB1	-2.72104	5.53497	-4.2236	0.000854431	0.0454557	-0.471987
DDIT4L	-3.26767	8.45209	-13.2138	2.76045e-09	5.13995e-06	10.7565
IGF2BP3	-4.1864	9.97159	-10.2889	6.68806e-08	6.22659e-05	8.20944

## Sheet: CMV6H.Adults_Cord
CMV6h adults-cord	logFC	AveExpr	t	P.Value	adj.P.Val	B
TMTC1	2.50209	7.34257	5.18346	0.000139671	0.0212425	1.26673
KIF21A	1.9994	6.11342	5.46424	8.40362e-05	0.0179491	1.74697
SLC12A8	1.66887	8.07384	4.29526	0.000743744	0.036907	-0.322802
L3MBTL4	1.54067	6.6801	5.2437	0.000125137	0.0211823	1.37074
PPP2R2B	1.53239	6.97649	4.03376	0.00123678	0.0469975	-0.8071
CST7	1.49344	9.10807	4.00548	0.00130715	0.0486784	-0.859785
EMP1	1.38892	6.43882	4.12549	0.00103399	0.0431602	-0.636587
CXorf57	1.13291	5.99536	5.73226	5.22619e-05	0.0179491	2.19424
DCBLD1	1.11081	8.12405	4.75191	0.000311115	0.0309911	0.506708
AMOTL2	1.07104	6.37889	4.24073	0.000826519	0.0384744	-0.423304
LRP11	1.0686	8.08365	4.0532	0.00119065	0.0461872	-0.770915
LPAR3	-1.0373	5.06955	-4.72805	0.00032542	0.0309911	0.463967
RIMS2	-1.03802	4.11843	-5.11029	0.000159718	0.0212425	1.13967
JPH1	-1.15599	6.36713	-5.14466	0.000149955	0.0212425	1.19944
LRP6	-1.21075	5.8632	-4.3476	0.000672272	0.0357649	-0.226581
FABP4	-1.27459	10.2205	-4.35869	0.000658055	0.0357649	-0.206226
IGF1R	-1.30025	8.46579	-4.44915	0.000553051	0.0357649	-0.04069
ENO3	-1.35912	7.92653	-4.16377	0.00095973	0.042548	-0.565617
C1RL	-1.4625	6.88258	-4.97869	0.000203643	0.024171	0.909266
EHHADH	-1.46889	7.96494	-4.17343	0.000941874	0.042548	-0.547732
HPGDS	-1.47606	8.74746	-7.34107	3.7161e-06	0.00274512	4.63989
SOX4	-1.47789	8.55347	-4.71188	0.000335501	0.0309911	0.434957
SLC28A3	-1.50508	8.5162	-4.64034	0.000384117	0.0310968	0.306241
IL21R	-1.50842	9.02331	-4.43816	0.000564831	0.0357649	-0.0607574
EDIL3	-1.69165	5.22037	-4.66851	0.000364156	0.0309911	0.357007
ANKRD55	-1.70909	6.74102	-6.24115	2.17963e-05	0.0101462	3.01238
ITGA9	-1.7767	6.06573	-5.60064	6.59104e-05	0.0179491	1.97598
SORL1	-1.78289	7.93006	-4.60875	0.000407843	0.0316418	0.249215
DSC2	-1.87023	5.88464	-4.6656	0.000366168	0.0309911	0.351766
DEPTOR	-1.89414	7.48749	-4.46302	0.000538542	0.0357649	-0.0153783
ZEB1	-1.92537	7.06982	-4.28872	0.000753204	0.036907	-0.334839
ANXA3	-2.01856	6.46626	-4.10972	0.00106626	0.0431602	-0.66585
ALOX5	-2.08087	8.00545	-4.52368	0.000479564	0.0343442	0.0950419
ZNF827	-2.1157	7.21887	-4.96806	0.0002077	0.024171	0.890547
SETBP1	-2.11798	7.60475	-7.22819	4.42286e-06	0.00274512	4.48163
HOPX	-2.12711	7.15679	-4.39674	0.000611592	0.0357649	-0.136496
CD200	-2.17053	6.80529	-4.38217	0.000628976	0.0357649	-0.163185
LYPD3	-2.2226	8.93915	-4.74054	0.000317848	0.0309911	0.486353
ZBED6CL	-2.22324	8.89814	-4.53747	0.000467113	0.0343442	0.120082
TFPI2	-2.33334	6.43943	-5.285	0.000116089	0.0211823	1.44174
TMEM200A	-2.60468	6.38731	-4.06296	0.00116816	0.0461872	-0.752759
LAMB1	-2.66037	5.53497	-4.12942	0.00102609	0.0431602	-0.629285
CLIC6	-2.72522	7.36481	-5.44646	8.6757e-05	0.0179491	1.71691
PLA2G5	-2.87087	6.14629	-5.54301	7.30128e-05	0.0179491	1.87957
DDIT4L	-3.30928	8.45209	-13.3821	2.34144e-09	4.35976e-06	10.7503
CHI3L1	-3.38042	9.53845	-4.24915	0.000813147	0.0384744	-0.40777

## Sheet: CMV16H.Adults_Cord
CMV16h adult-cord	logFC	AveExpr	t	P.Value	adj.P.Val	B
L3MBTL4	2.15395	6.6801	6.55704	1.28958e-05	0.00184707	3.50334
CXorf57	1.4672	5.99536	6.63995	1.12618e-05	0.00174745	3.63649
ANO5	1.42976	4.62289	7.95241	1.48865e-06	0.000346484	5.61
BEX5	1.359	6.159	5.64799	6.0615e-05	0.00566859	1.97649
NAP1L2	1.22699	3.96768	4.3446	0.000676169	0.0319883	-0.410845
CX3CR1	1.18601	4.91589	5.4634	8.41629e-05	0.00652964	1.6517
DOK5	1.12293	5.49315	4.81263	0.000277573	0.0156618	0.469918
ELAVL2	-1.01142	4.67735	-4.32214	0.000706112	0.0319883	-0.453648
NCAPG	-1.01991	5.13241	-4.66328	0.00036778	0.0190224	0.191342
SLC9A7	-1.04449	8.30962	-5.1041	0.000161546	0.0103724	1.00601
CHSY3	-1.08613	5.61309	-5.61224	6.45695e-05	0.00566859	1.91397
PSD3	-1.09594	9.56932	-4.59216	0.00042091	0.021182	0.0578177
PTPN14	-1.1261	6.47322	-4.91563	0.000228965	0.0136764	0.660562
TBX5	-1.16742	5.40305	-5.94425	3.61474e-05	0.00420666	2.48749
EPCAM	-1.17943	5.44684	-4.19942	0.000895481	0.037053	-0.688184
CDO1	-1.18922	5.24642	-5.56655	7.00202e-05	0.00566859	1.83378
PCDHB15	-1.19994	4.44425	-5.58531	6.7726e-05	0.00566859	1.86674
LPAR3	-1.20249	5.06955	-4.90236	0.0002347	0.0136764	0.636062
MPDZ	-1.23436	4.59958	-6.32548	1.89212e-05	0.00251652	3.12605
POPDC3	-1.25021	5.51751	-5.77431	4.85529e-05	0.00512615	2.19593
ZNF519	-1.29938	5.50444	-4.75548	0.000309034	0.0164406	0.363611
PCDHB5	-1.322	4.77842	-5.23629	0.000126838	0.00908353	1.24558
JPH1	-1.32682	6.36713	-5.2815	0.000116828	0.00870136	1.32699
KIF18A	-1.33329	5.24739	-4.90158	0.000235039	0.0136764	0.634629
PCDHB2	-1.40455	4.44213	-5.17535	0.000141758	0.00942688	1.13543
LIN28B	-1.4064	4.58855	-8.22015	1.01181e-06	0.000284492	5.98263
PCDHB7	-1.49889	5.65209	-6.15493	2.52134e-05	0.00312983	2.84306
MEIOC	-1.52813	5.19176	-4.77072	0.000300297	0.0164406	0.392007
HPGDS	-1.58811	8.74746	-7.06447	5.71034e-06	0.00102176	4.30222
TRAM1L1	-1.71608	6.41416	-7.26953	4.14882e-06	0.000858344	4.61428
PCDHB16	-1.7964	4.62113	-8.82518	4.36061e-07	0.000162389	6.78951
PCDHA7	-1.8816	4.82404	-8.18133	1.06952e-06	0.000284492	5.9292
ZNF827	-1.9166	7.21887	-4.02541	0.00125713	0.0490448	-1.02255
OTX2	-1.92645	4.69662	-5.19272	0.000137329	0.00942688	1.16687
DDIT4L	-1.94344	8.45209	-7.02921	6.03616e-06	0.00102176	4.24793
GNG11	-1.97073	6.96005	-5.60887	6.49558e-05	0.00566859	1.90807
PCDHB14	-2.03044	4.61521	-8.97984	3.5397e-07	0.000162389	6.9882
SLC28A3	-2.08971	8.5162	-5.76263	4.95546e-05	0.00512615	2.17574
PCDHA3	-2.15843	4.67137	-11.3115	2.03353e-08	1.89322e-05	9.64864
TFPI2	-2.18511	6.43943	-4.42674	0.000577345	0.0282899	-0.254713
PCDHB6	-2.53096	4.78393	-9.02565	3.32927e-07	0.000162389	7.04648
PCDHB10	-2.971	4.52189	-12.8226	4.07672e-09	7.59085e-06	11.0838
CHI3L1	-3.60976	9.53845	-4.0584	0.0011786	0.0477078	-0.959025
